# Supplementary material for: Co-Design and Non-Randomised Pilot Evaluation of Resources Developed to Optimise Saliva Management in People with Motor Neurone Disease
Source: Healthcare (Basel). 2025 Nov 5;13(21):2813. doi: 10.3390/healthcare13212813 (PMC12607367; doi:10.3390/healthcare13212813)
Supplement: Supplementary file 1 [file healthcare-13-02813-s001.zip]

Archive with 2 entries (2 files):
- SUPP_MND Saliva Management Resources Survey.pdf
- SUPP_MND Saliva Rating Scale_additional questions.pdf
